# Supplementary material for: ﻿A new species of Svistella Gorochov, 1987 from Xizang, China (Orthoptera, Trigonidiidae, Trigonidiinae)
Source: Zookeys. 2024 Mar 6;1193:145–60. doi: 10.3897/zookeys.1193.117612 (PMC10938059; doi:10.3897/zookeys.1193.117612)
Supplement: XML Treatment for Svistella [file zookeys.1193.117612-treatment1.xml]

<!DOCTYPE tp:taxon-treatment
  PUBLIC "-//TaxonX//DTD Taxonomic Treatment Publishing DTD v0 20100105//EN" "tax-treatment-NSO.dtd">
<tp:taxon-treatment xmlns:tp="http://www.plazi.org/taxpub"><tp:treatment-meta><kwd-group><label>Taxon classification</label><kwd>
              <named-content content-type="kingdom">Animalia</named-content>
            </kwd><kwd>
              <named-content content-type="order">Orthoptera</named-content>
            </kwd><kwd>
              <named-content content-type="family">Trigonidiidae</named-content>
            </kwd></kwd-group><mixed-citation publication-type="journal"><person-group><name><surname>Hou</surname><given-names>Jing-Wen</given-names></name><name><surname>Xu</surname><given-names>Yue</given-names></name><name><surname>Hu</surname><given-names>Tian-Hao</given-names></name><name><surname>Zhang</surname><given-names>Zi-Heng</given-names></name><name><surname>Wu</surname><given-names>Shi-Yang</given-names></name><name><surname>Gong</surname><given-names>Pu</given-names></name><name><surname>He</surname><given-names>Zhu-Qing</given-names></name></person-group><article-title>﻿A new species of <italic><tp:taxon-name><tp:taxon-name-part taxon-name-part-type="genus" reg="Svistella">Svistella</tp:taxon-name-part></tp:taxon-name></italic> Gorochov, 1987 from Xizang, China (<tp:taxon-name><tp:taxon-name-part taxon-name-part-type="order">Orthoptera</tp:taxon-name-part></tp:taxon-name>, <tp:taxon-name><tp:taxon-name-part taxon-name-part-type="family">Trigonidiidae</tp:taxon-name-part></tp:taxon-name>, <tp:taxon-name><tp:taxon-name-part taxon-name-part-type="subfamily">Trigonidiinae</tp:taxon-name-part></tp:taxon-name>)</article-title><source>Zookeys</source><day>06</day><month>03</month><year>2024</year><volume>1193</volume><fpage>145</fpage><lpage>160</lpage><pub-id pub-id-type="doi">10.3897/zookeys.1193.117612</pub-id></mixed-citation></tp:treatment-meta><tp:nomenclature><label>﻿Genus</label><tp:taxon-name>
            <object-id xmlns:xlink="http://www.w3.org/1999/xlink" content-type="arpha" xlink:type="simple">02AE3805-3279-57E3-BA8D-705C88840300</object-id>
            <tp:taxon-name-part taxon-name-part-type="genus" reg="Svistella">Svistella</tp:taxon-name-part>
          </tp:taxon-name><tp:taxon-authority>Gorochov, 1987</tp:taxon-authority><tp:nomenclature-citation-list><tp:nomenclature-citation><tp:taxon-name>
                <tp:taxon-name-part taxon-name-part-type="genus" reg="Svistella">Svistella</tp:taxon-name-part>
              </tp:taxon-name><comment>Gorochov, 1987; <xref ref-type="bibr" rid="B9">He et al. 2009</xref>; <xref ref-type="bibr" rid="B26">Tan and Robillard 2012</xref>; <xref ref-type="bibr" rid="B15">Lu et al. 2018</xref>; <xref ref-type="bibr" rid="B16">Ma et al. 2019</xref>; Li et al. 2021.</comment></tp:nomenclature-citation></tp:nomenclature-citation-list></tp:nomenclature><tp:treatment-sec sec-type="type species" id="SECID0EB6AG"><title>Type species.</title><p><italic><tp:taxon-name><tp:taxon-name-part taxon-name-part-type="genus" reg="Svistella">Svistella</tp:taxon-name-part><tp:taxon-name-part taxon-name-part-type="species" reg="bifasciata">bifasciata</tp:taxon-name-part></tp:taxon-name></italic> (= <italic><tp:taxon-name><tp:taxon-name-part taxon-name-part-type="genus" reg="Paratrigonidium">Paratrigonidium</tp:taxon-name-part><tp:taxon-name-part taxon-name-part-type="species" reg="bifasciatum">bifasciatum</tp:taxon-name-part></tp:taxon-name></italic> Shiraki, 1911).</p></tp:treatment-sec><ref-list><ref id="B9"><mixed-citation xmlns:xlink="http://www.w3.org/1999/xlink" xlink:type="simple"><person-group><name name-style="western"><surname>He</surname><given-names>ZQ</given-names></name><name name-style="western"><surname>Li</surname><given-names>K</given-names></name><name name-style="western"><surname>Liu</surname><given-names>XW</given-names></name></person-group> (<year>2009</year>) <article-title>A taxonomic study of the genus <italic><tp:taxon-name><tp:taxon-name-part taxon-name-part-type="genus">Svistella</tp:taxon-name-part></tp:taxon-name></italic> Gorochov (<tp:taxon-name><tp:taxon-name-part taxon-name-part-type="order">Orthoptera</tp:taxon-name-part></tp:taxon-name>, <tp:taxon-name><tp:taxon-name-part taxon-name-part-type="family">Gryllidae</tp:taxon-name-part></tp:taxon-name>, <tp:taxon-name><tp:taxon-name-part taxon-name-part-type="subfamily">Trigonidiinae</tp:taxon-name-part></tp:taxon-name>).</article-title><source>Zootaxa</source><volume>2288</volume>(<issue>1</issue>): <fpage>61</fpage>–<lpage>67</lpage>. <ext-link xlink:href="10.11646/zootaxa.2288.1.4" ext-link-type="doi" xlink:type="simple">https://doi.org/10.11646/zootaxa.2288.1.4</ext-link></mixed-citation></ref><ref id="B26"><mixed-citation xmlns:xlink="http://www.w3.org/1999/xlink" xlink:type="simple"><person-group><name name-style="western"><surname>Tan</surname><given-names>MK</given-names></name><name name-style="western"><surname>Robillard</surname><given-names>T</given-names></name></person-group> (<year>2012</year>) <article-title>Two new cricket species (<tp:taxon-name><tp:taxon-name-part taxon-name-part-type="order">Orthoptera</tp:taxon-name-part></tp:taxon-name>: <tp:taxon-name><tp:taxon-name-part taxon-name-part-type="family">Gryllidae</tp:taxon-name-part></tp:taxon-name> and <tp:taxon-name><tp:taxon-name-part taxon-name-part-type="family">Mogoplistidae</tp:taxon-name-part></tp:taxon-name>) from the Mangrove Areas of Singapore.</article-title><source>The Raffles Bulletin of Zoology</source><volume>60</volume>(<issue>2</issue>): <fpage>411</fpage>–<lpage>420</lpage>.</mixed-citation></ref><ref id="B15"><mixed-citation xmlns:xlink="http://www.w3.org/1999/xlink" xlink:type="simple"><person-group><name name-style="western"><surname>Lu</surname><given-names>H</given-names></name><name name-style="western"><surname>Wang</surname><given-names>XY</given-names></name><name name-style="western"><surname>Wang</surname><given-names>HQ</given-names></name><name name-style="western"><surname>Li</surname><given-names>K</given-names></name><name name-style="western"><surname>He</surname><given-names>ZQ</given-names></name></person-group> (<year>2018</year>) <article-title>A taxonomic study of genus <italic><tp:taxon-name><tp:taxon-name-part taxon-name-part-type="genus">Teleogryllus</tp:taxon-name-part></tp:taxon-name></italic> from East Asia (<tp:taxon-name><tp:taxon-name-part taxon-name-part-type="class">Insecta</tp:taxon-name-part></tp:taxon-name>: <tp:taxon-name><tp:taxon-name-part taxon-name-part-type="order">Orthoptera</tp:taxon-name-part></tp:taxon-name>: <tp:taxon-name><tp:taxon-name-part taxon-name-part-type="family">Gryllidae</tp:taxon-name-part></tp:taxon-name>).</article-title><source>Journal of Asia-Pacific Entomology</source><volume>21</volume>(<issue>2</issue>): <fpage>667</fpage>–<lpage>675</lpage>. <ext-link xlink:href="10.1016/j.aspen.2018.03.011" ext-link-type="doi" xlink:type="simple">https://doi.org/10.1016/j.aspen.2018.03.011</ext-link></mixed-citation></ref><ref id="B16"><mixed-citation xmlns:xlink="http://www.w3.org/1999/xlink" xlink:type="simple"><person-group><name name-style="western"><surname>Ma</surname><given-names>LB</given-names></name><name name-style="western"><surname>Jing</surname><given-names>X</given-names></name><name name-style="western"><surname>Zhang</surname><given-names>T</given-names></name></person-group> (<year>2019</year>) <article-title>A new species and synonym of <italic><tp:taxon-name><tp:taxon-name-part taxon-name-part-type="genus">Svistella</tp:taxon-name-part></tp:taxon-name></italic> Gorochov, 1987 (<tp:taxon-name><tp:taxon-name-part taxon-name-part-type="order">Orthoptera</tp:taxon-name-part></tp:taxon-name>: <tp:taxon-name><tp:taxon-name-part taxon-name-part-type="family">Trigonidiidae</tp:taxon-name-part></tp:taxon-name>: <tp:taxon-name><tp:taxon-name-part taxon-name-part-type="subfamily">Trigonidiinae</tp:taxon-name-part></tp:taxon-name>) from China.</article-title><source>Zootaxa</source><volume>4619</volume>(<issue>3</issue>): <fpage>595</fpage>–<lpage>600</lpage>. <ext-link xlink:href="10.11646/zootaxa.4619.3.13" ext-link-type="doi" xlink:type="simple">https://doi.org/10.11646/zootaxa.4619.3.13</ext-link></mixed-citation></ref></ref-list></tp:taxon-treatment>
