# Supplementary material for: ﻿A new species of Svistella Gorochov, 1987 from Xizang, China (Orthoptera, Trigonidiidae, Trigonidiinae)
Source: Zookeys. 2024 Mar 6;1193:145–60. doi: 10.3897/zookeys.1193.117612 (PMC10938059; doi:10.3897/zookeys.1193.117612)
Supplement: XML Treatment for Svistella yayun [file zookeys.1193.117612-treatment2.xml]

<!DOCTYPE tp:taxon-treatment
  PUBLIC "-//TaxonX//DTD Taxonomic Treatment Publishing DTD v0 20100105//EN" "tax-treatment-NSO.dtd">
<tp:taxon-treatment xmlns:tp="http://www.plazi.org/taxpub"><tp:treatment-meta><kwd-group><label>Taxon classification</label><kwd>
              <named-content content-type="kingdom">Animalia</named-content>
            </kwd><kwd>
              <named-content content-type="order">Orthoptera</named-content>
            </kwd><kwd>
              <named-content content-type="family">Trigonidiidae</named-content>
            </kwd></kwd-group><mixed-citation publication-type="journal"><person-group><name><surname>Hou</surname><given-names>Jing-Wen</given-names></name><name><surname>Xu</surname><given-names>Yue</given-names></name><name><surname>Hu</surname><given-names>Tian-Hao</given-names></name><name><surname>Zhang</surname><given-names>Zi-Heng</given-names></name><name><surname>Wu</surname><given-names>Shi-Yang</given-names></name><name><surname>Gong</surname><given-names>Pu</given-names></name><name><surname>He</surname><given-names>Zhu-Qing</given-names></name></person-group><article-title>﻿A new species of <italic><tp:taxon-name><tp:taxon-name-part taxon-name-part-type="genus" reg="Svistella">Svistella</tp:taxon-name-part></tp:taxon-name></italic> Gorochov, 1987 from Xizang, China (<tp:taxon-name><tp:taxon-name-part taxon-name-part-type="order">Orthoptera</tp:taxon-name-part></tp:taxon-name>, <tp:taxon-name><tp:taxon-name-part taxon-name-part-type="family">Trigonidiidae</tp:taxon-name-part></tp:taxon-name>, <tp:taxon-name><tp:taxon-name-part taxon-name-part-type="subfamily">Trigonidiinae</tp:taxon-name-part></tp:taxon-name>)</article-title><source>Zookeys</source><day>06</day><month>03</month><year>2024</year><volume>1193</volume><fpage>145</fpage><lpage>160</lpage><pub-id pub-id-type="doi">10.3897/zookeys.1193.117612</pub-id></mixed-citation></tp:treatment-meta><tp:nomenclature><label>﻿</label><tp:taxon-name>
            <object-id xmlns:xlink="http://www.w3.org/1999/xlink" content-type="arpha" xlink:type="simple">4F6B19D8-2A7A-5BC0-B11B-401A00099841</object-id>
            <tp:taxon-name-part taxon-name-part-type="genus" reg="Svistella">Svistella</tp:taxon-name-part>
            <tp:taxon-name-part taxon-name-part-type="species" reg="yayun">yayun</tp:taxon-name-part>
            <object-id xmlns:xlink="http://www.w3.org/1999/xlink" content-type="zoobank" xlink:type="simple">https://zoobank.org/BD70EE0F-2270-44F8-8751-401E8DE434D3</object-id>
          </tp:taxon-name><tp:taxon-authority>He</tp:taxon-authority><tp:taxon-status xmlns:xlink="http://www.w3.org/1999/xlink" xlink:type="simple">sp. nov.</tp:taxon-status><xref ref-type="fig" rid="F1">Figs 1A, B</xref><xref ref-type="fig" rid="F2">, 2A–E</xref><xref ref-type="fig" rid="F3">, 3A–F</xref><xref ref-type="fig" rid="F4">, 4D–F</xref></tp:nomenclature><tp:treatment-sec sec-type="diagnosis" id="SECID0EXBBG"><title>Diagnosis.</title><p>The new species is characterized as follows: small to medium body size for the genus; dark-brown setae on the 5<sup>th</sup> segment of maxillary palp; small, inner tympanum; hind femora without black stripe; tegmina unicolor. It is morphologically similar to <italic><tp:taxon-name><tp:taxon-name-part taxon-name-part-type="genus" reg="Svistella">S.</tp:taxon-name-part><tp:taxon-name-part taxon-name-part-type="species" reg="rufonotata">rufonotata</tp:taxon-name-part></tp:taxon-name></italic> but differs in having dark-brown setae on the 5<sup>th</sup> segment of maxillary palp (Fig. <xref ref-type="fig" rid="F4">4A–F</xref>), an ectoparamere with rounded corner (Fig. <xref ref-type="fig" rid="F5">5A–C</xref>), and a smaller inner tympanum (Fig. <xref ref-type="fig" rid="F5">5D–G</xref>).</p></tp:treatment-sec><tp:treatment-sec sec-type="material" id="SECID0E4CBG"><title>Materials examined.</title><p><bold><italic>Holotype</italic></bold>: China • ♂; Xizang, Zayu; <named-content xmlns:xlink="http://www.w3.org/1999/xlink" content-type="dwc:verbatimCoordinates" xlink:type="simple"><named-content content-type="geo-json" specific-use="{&#34;type&#34;:&#34;Point&#34;,&#34;coordinates&#34;:[97.020333,28.470000]}" id="NCID0ELDBG" xlink:type="simple">28°28.20'N, 97°01.22'E</named-content></named-content>; 1565 m); 9 July 2023; He Zhu-Qing leg.; ECNU 4969. <bold><italic>Paratypes</italic></bold>: 2♂, ECNU 4961, ECNU 4970 &amp; 2♀, ECNU 4967, ECNU 4968; same data as for holotype.</p></tp:treatment-sec><tp:treatment-sec sec-type="description" id="SECID0ETDBG"><title>Description.</title><p><bold>Male.</bold> Body size small. Head slightly wider than anterior margin of pronotum, occiput slightly convex (Figs <xref ref-type="fig" rid="F1">1A</xref>, <xref ref-type="fig" rid="F2">2A</xref>); frontal rostrum about as wide as first antennal segment, with two rows of setae extending to vertex (Fig. <xref ref-type="fig" rid="F2">2C</xref>); vertex not dorsally flattened; antennae long and pubescent; compound eyes slightly protruding forwards; 5<sup>th</sup> segment of maxillary palpi triangular and swollen (Fig. <xref ref-type="fig" rid="F2">2D</xref>). Pronotum with setae, posterior margin widened; fore tibiae armed with two oval tympanums, with outer one bigger than inner one (Fig. <xref ref-type="fig" rid="F3">3A, B</xref>); hind tibiae bearing three pairs of dorsal spurs (Fig. <xref ref-type="fig" rid="F3">3C</xref>) and five apical spurs (two internal ones distinctly longer and three external ones shorter); tegmina barely reaching apex of abdomen. Cercus with long, thin hair.</p><fig id="F1" position="float" orientation="portrait"><object-id xmlns:xlink="http://www.w3.org/1999/xlink" content-type="doi" xlink:type="simple">10.3897/zookeys.1193.117612.figure1</object-id><object-id xmlns:xlink="http://www.w3.org/1999/xlink" content-type="arpha" xlink:type="simple">ED4F818B-AD64-56D9-A4CC-39241742EE82</object-id><label>Figure 1.</label><caption><p>Living <italic><tp:taxon-name><tp:taxon-name-part taxon-name-part-type="genus" reg="Svistella">Svistella</tp:taxon-name-part><tp:taxon-name-part taxon-name-part-type="species" reg="yayun">yayun</tp:taxon-name-part></tp:taxon-name></italic> He, sp. nov. <bold>A</bold> male <bold>B</bold> female.</p></caption><graphic xmlns:xlink="http://www.w3.org/1999/xlink" xlink:href="zookeys-1193-145_article-117612__-g001.jpg" position="float" orientation="portrait" xlink:type="simple" id="oo_997399.jpg"><uri content-type="original_file" xlink:type="simple">https://binary.pensoft.net/fig/997399</uri></graphic></fig><fig id="F2" position="float" orientation="portrait"><object-id xmlns:xlink="http://www.w3.org/1999/xlink" content-type="doi" xlink:type="simple">10.3897/zookeys.1193.117612.figure2</object-id><object-id xmlns:xlink="http://www.w3.org/1999/xlink" content-type="arpha" xlink:type="simple">CD6A6042-A6B9-54B1-A800-626D628E2F71</object-id><label>Figure 2.</label><caption><p><italic><tp:taxon-name><tp:taxon-name-part taxon-name-part-type="genus" reg="Svistella">Svistella</tp:taxon-name-part><tp:taxon-name-part taxon-name-part-type="species" reg="yayun">yayun</tp:taxon-name-part></tp:taxon-name></italic> He, sp. nov., male holotype, ECNU 4969, and female paratype, ECNU 4968 <bold>A</bold> habitus of male <bold>B</bold> habitus of female <bold>C</bold> male head and pronotum in dorsal view <bold>D</bold> male face in front view <bold>E</bold> female ovipositor in lateral view. Scale bars: 1 mm.</p></caption><graphic xmlns:xlink="http://www.w3.org/1999/xlink" xlink:href="zookeys-1193-145_article-117612__-g002.jpg" position="float" orientation="portrait" xlink:type="simple" id="oo_997400.jpg"><uri content-type="original_file" xlink:type="simple">https://binary.pensoft.net/fig/997400</uri></graphic></fig><fig id="F3" position="float" orientation="portrait"><object-id xmlns:xlink="http://www.w3.org/1999/xlink" content-type="doi" xlink:type="simple">10.3897/zookeys.1193.117612.figure3</object-id><object-id xmlns:xlink="http://www.w3.org/1999/xlink" content-type="arpha" xlink:type="simple">C21746C1-6755-5761-AE78-921E6156091E</object-id><label>Figure 3.</label><caption><p><italic><tp:taxon-name><tp:taxon-name-part taxon-name-part-type="genus" reg="Svistella">Svistella</tp:taxon-name-part><tp:taxon-name-part taxon-name-part-type="species" reg="yayun">yayun</tp:taxon-name-part></tp:taxon-name></italic> He, sp. nov. <bold>A</bold> outer side of fore tibiae <bold>B</bold> inner side of fore tibia <bold>C</bold> hind tibiae in dorsal view <bold>D</bold> hind femora in lateral view <bold>E</bold> male genitalia in dorsal view <bold>F</bold> male genitalia in ventral view. All images are from holotype, ECNU 4969. Scale bars: 1 mm.</p></caption><graphic xmlns:xlink="http://www.w3.org/1999/xlink" xlink:href="zookeys-1193-145_article-117612__-g003.jpg" position="float" orientation="portrait" xlink:type="simple" id="oo_997401.jpg"><uri content-type="original_file" xlink:type="simple">https://binary.pensoft.net/fig/997401</uri></graphic></fig><p><bold><italic>Genitalia</italic>.</bold> Pseudepiphallus separated into two lateral parts joined by a straight sclerotized bridge. Pseudepiphallic lophi curved inwards with 3 or 4 forks apically. Posterior marginal area of endoparameron with minute teeth and short setae (Fig. <xref ref-type="fig" rid="F3">3E, F</xref>).</p><p><bold>Female.</bold> Similar to male (Fig. <xref ref-type="fig" rid="F1">1B</xref>). Tegmina slightly convex and not extending to abdominal apex (Fig. <xref ref-type="fig" rid="F2">2B</xref>). Ovipositor long and curved upwards, finely denticulate on dorsal and ventral sides (Fig. <xref ref-type="fig" rid="F2">2E</xref>).</p><p><bold><italic>Coloration</italic>.</bold> Body brown; legs yellowish brown. Head orange and marked with five vertical red stripes extending to pronotum in dorsal view. Setae on the 5<sup>th</sup> segment of maxillary palpi dark brown (Fig. <xref ref-type="fig" rid="F4">4D, E</xref>). Abdomen with 1 lateral red spot on both sides of each abdominal segment in female. Each hind femur with a dark-brown stripe near knees when alive (Fig. <xref ref-type="fig" rid="F1">1A, B</xref>) but disappearing after drying (Fig. <xref ref-type="fig" rid="F3">3D</xref>). Ovipositor dark brown; apical half darker than basal part.</p><fig id="F4" position="float" orientation="portrait"><object-id xmlns:xlink="http://www.w3.org/1999/xlink" content-type="doi" xlink:type="simple">10.3897/zookeys.1193.117612.figure4</object-id><object-id xmlns:xlink="http://www.w3.org/1999/xlink" content-type="arpha" xlink:type="simple">730C2E5D-2252-57E6-940B-B3D94E573833</object-id><label>Figure 4.</label><caption><p>The 5<sup>th</sup> segment of left maxillary palp of <italic><tp:taxon-name><tp:taxon-name-part taxon-name-part-type="genus" reg="Svistella">Svistella</tp:taxon-name-part><tp:taxon-name-part taxon-name-part-type="species" reg="rufonotata">rufonotata</tp:taxon-name-part></tp:taxon-name></italic> (<bold>A–C</bold>) and <italic><tp:taxon-name><tp:taxon-name-part taxon-name-part-type="genus" reg="Svistella">S.</tp:taxon-name-part><tp:taxon-name-part taxon-name-part-type="species" reg="yayun">yayun</tp:taxon-name-part></tp:taxon-name></italic> He, sp. nov. (<bold>D, E</bold>) images <bold>A–C</bold> from specimens ECNU 494, ECNU 1634, and ECNU 1756, respectively <bold>D–F</bold> from paratypes ECNU 4961, ECNU 4967, and holotype ECNU 4969, respectively. Scale bars: 250 μm.</p></caption><graphic xmlns:xlink="http://www.w3.org/1999/xlink" xlink:href="zookeys-1193-145_article-117612__-g004.jpg" position="float" orientation="portrait" xlink:type="simple" id="oo_997402.jpg"><uri content-type="original_file" xlink:type="simple">https://binary.pensoft.net/fig/997402</uri></graphic></fig><fig id="F5" position="float" orientation="portrait"><object-id xmlns:xlink="http://www.w3.org/1999/xlink" content-type="doi" xlink:type="simple">10.3897/zookeys.1193.117612.figure5</object-id><object-id xmlns:xlink="http://www.w3.org/1999/xlink" content-type="arpha" xlink:type="simple">1341CD10-E9B3-59EE-94D0-AB657025C37D</object-id><label>Figure 5.</label><caption><p>Male genitalia and right inner tympanum of <italic><tp:taxon-name><tp:taxon-name-part taxon-name-part-type="genus" reg="Svistella">Svistella</tp:taxon-name-part><tp:taxon-name-part taxon-name-part-type="species" reg="rufonotata">rufonotata</tp:taxon-name-part></tp:taxon-name></italic> and <italic><tp:taxon-name><tp:taxon-name-part taxon-name-part-type="genus" reg="Svistella">S.</tp:taxon-name-part><tp:taxon-name-part taxon-name-part-type="species" reg="yayun">yayun</tp:taxon-name-part></tp:taxon-name></italic> He, sp. nov. <bold>A</bold> male genitalia of <italic><tp:taxon-name><tp:taxon-name-part taxon-name-part-type="genus" reg="Svistella">S.</tp:taxon-name-part><tp:taxon-name-part taxon-name-part-type="species" reg="yayun">yayun</tp:taxon-name-part></tp:taxon-name></italic> He, sp. nov. in ventral view, holotype, ECNU 4969 <bold>B, C</bold> male genitalia of <italic><tp:taxon-name><tp:taxon-name-part taxon-name-part-type="genus" reg="Svistella">S.</tp:taxon-name-part><tp:taxon-name-part taxon-name-part-type="species" reg="rufonotata">rufonotata</tp:taxon-name-part></tp:taxon-name></italic> in ventral view from specimens ECNU 266 and ECNU 494, respectively <bold>D, E</bold> inner tympanum of <italic><tp:taxon-name><tp:taxon-name-part taxon-name-part-type="genus" reg="Svistella">S.</tp:taxon-name-part><tp:taxon-name-part taxon-name-part-type="species" reg="yayun">yayun</tp:taxon-name-part></tp:taxon-name></italic> He, sp. nov. from a paratype ECNU 4961 and the holotype, ECNU 4969, respectively <bold>F, G</bold> inner tympanum of <italic><tp:taxon-name><tp:taxon-name-part taxon-name-part-type="genus" reg="Svistella">S.</tp:taxon-name-part><tp:taxon-name-part taxon-name-part-type="species" reg="rufonotata">rufonotata</tp:taxon-name-part></tp:taxon-name></italic> from specimens ECNU 494 and ECNU 1756, respectively. Black arrows indicate the tip and a lateral process of ectoparamere. Scale bars: 0.5 mm.</p></caption><graphic xmlns:xlink="http://www.w3.org/1999/xlink" xlink:href="zookeys-1193-145_article-117612__-g005.jpg" position="float" orientation="portrait" xlink:type="simple" id="oo_997403.jpg"><uri content-type="original_file" xlink:type="simple">https://binary.pensoft.net/fig/997403</uri></graphic></fig><p><bold><italic>Variation</italic>.</bold> A paratype (ECNU 4961) has seven dorsal spurs on the hind tibiae (four internal ones and three external ones), while all the other examined specimens bear six dorsal spurs on the hind tibiae.</p></tp:treatment-sec><tp:treatment-sec sec-type="description" id="SECID0ESNBG"><title>Measurements.</title><p><bold><italic>Holotype</italic></bold>: ♂ BL 5.63, <abbrev xmlns:xlink="http://www.w3.org/1999/xlink" xlink:title="Pronotal length" id="ABBRID0E4NBG" xlink:type="simple">PL</abbrev> 1.09, <abbrev xmlns:xlink="http://www.w3.org/1999/xlink" xlink:title="Forewing length" id="ABBRID0EBOBG" xlink:type="simple">FWL</abbrev> 4.08, <abbrev xmlns:xlink="http://www.w3.org/1999/xlink" xlink:title="Length of hind femur" id="ABBRID0EFOBG" xlink:type="simple">HFL</abbrev> 4.35; <bold><italic>Paratypes</italic></bold>: ♂ BL 5.86–6.16, <abbrev xmlns:xlink="http://www.w3.org/1999/xlink" xlink:title="Pronotal length" id="ABBRID0EMOBG" xlink:type="simple">PL</abbrev> 1.05–1.18, <abbrev xmlns:xlink="http://www.w3.org/1999/xlink" xlink:title="Forewing length" id="ABBRID0EQOBG" xlink:type="simple">FWL</abbrev> 4.09–4.14, <abbrev xmlns:xlink="http://www.w3.org/1999/xlink" xlink:title="Length of hind femur" id="ABBRID0EUOBG" xlink:type="simple">HFL</abbrev> 4.07–4.30; ♀ BL 5.55–5.63, <abbrev xmlns:xlink="http://www.w3.org/1999/xlink" xlink:title="Pronotal length" id="ABBRID0EYOBG" xlink:type="simple">PL</abbrev> 1.19–1.27, <abbrev xmlns:xlink="http://www.w3.org/1999/xlink" xlink:title="Forewing length" id="ABBRID0E3OBG" xlink:type="simple">FWL</abbrev> 3.36–3.41, <abbrev xmlns:xlink="http://www.w3.org/1999/xlink" xlink:title="Length of hind femur" id="ABBRID0EAPBG" xlink:type="simple">HFL</abbrev> 4.19–4.30, <abbrev xmlns:xlink="http://www.w3.org/1999/xlink" xlink:title="Ovipositor length" id="ABBRID0EEPBG" xlink:type="simple">OL</abbrev> 2.05–2.07.</p></tp:treatment-sec><tp:treatment-sec sec-type="distribution" id="SECID0EIPBG"><title>Distribution.</title><p>China (Xizang).</p></tp:treatment-sec><tp:treatment-sec sec-type="etymology" id="SECID0ENPBG"><title>Etymology.</title><p>The specific epithet <italic>yayun</italic> is for the Chinese phonetic alphabet, 雅韵, which means “beautiful music”.</p><sec sec-type="﻿Molecular study" id="SECID0EVPBG"><title>﻿Molecular study</title><p>In total, 39 <italic>COI</italic> sequences including our newly described <italic><tp:taxon-name><tp:taxon-name-part taxon-name-part-type="genus" reg="Svistella">S.</tp:taxon-name-part><tp:taxon-name-part taxon-name-part-type="species" reg="yayun">yayun</tp:taxon-name-part></tp:taxon-name></italic> He, sp. nov., as well as the <italic>COI</italic> sequence of <italic><tp:taxon-name><tp:taxon-name-part taxon-name-part-type="genus" reg="Amusurgus">Amusurgus</tp:taxon-name-part><tp:taxon-name-part taxon-name-part-type="species" reg="genji">genji</tp:taxon-name-part></tp:taxon-name></italic> as the outgroup, were obtained. The results of the two molecular methods identified 11 putative species, which largely conform to the distance tree inferred from the <abbrev xmlns:xlink="http://www.w3.org/1999/xlink" xlink:title="neighbor-joining" id="ABBRID0EVQBG" xlink:type="simple">NJ</abbrev> topology and are all consistent with separating <italic><tp:taxon-name><tp:taxon-name-part taxon-name-part-type="genus" reg="Svistella">S.</tp:taxon-name-part><tp:taxon-name-part taxon-name-part-type="species" reg="yayun">yayun</tp:taxon-name-part></tp:taxon-name></italic> He, sp. nov. as a species (Fig. <xref ref-type="fig" rid="F6">6</xref>).</p><fig id="F6" position="float" orientation="portrait"><object-id xmlns:xlink="http://www.w3.org/1999/xlink" content-type="doi" xlink:type="simple">10.3897/zookeys.1193.117612.figure6</object-id><object-id xmlns:xlink="http://www.w3.org/1999/xlink" content-type="arpha" xlink:type="simple">A1C941E3-3B39-5C5E-89FB-42B2B5238EAF</object-id><label>Figure 6.</label><caption><p>Distance tree of <italic><tp:taxon-name><tp:taxon-name-part taxon-name-part-type="genus" reg="Svistella">Svistella</tp:taxon-name-part></tp:taxon-name></italic> species based on <italic>COI</italic> genes. Rooted by <italic><tp:taxon-name><tp:taxon-name-part taxon-name-part-type="genus" reg="Amusurgus">Amusurgus</tp:taxon-name-part><tp:taxon-name-part taxon-name-part-type="species" reg="genji">genji</tp:taxon-name-part></tp:taxon-name></italic>, the tree was constructed using the neighbor-joining (<abbrev xmlns:xlink="http://www.w3.org/1999/xlink" xlink:title="neighbor-joining" id="ABBRID0EESBG" xlink:type="simple">NJ</abbrev>) method with the Kimura 2-parameter model and a 0.19 gamma parameter. Topology supports of major nodes are indicated above branches by bootstrap value. Two DNA barcode-based (<abbrev xmlns:xlink="http://www.w3.org/1999/xlink" xlink:title="Automatic Barcode Gap Discovery" id="ABBRID0EISBG" xlink:type="simple">ABGD</abbrev>, <abbrev xmlns:xlink="http://www.w3.org/1999/xlink" xlink:title="Assemble Species by Automatic Partitioning" id="ABBRID0EMSBG" xlink:type="simple">ASAP</abbrev>) delimitation methods are represented by vertical bars in grey and blue, respectively, on the right side of the tree.</p></caption><graphic xmlns:xlink="http://www.w3.org/1999/xlink" xlink:href="zookeys-1193-145_article-117612__-g006.jpg" position="float" orientation="portrait" xlink:type="simple" id="oo_997404.jpg"><uri content-type="original_file" xlink:type="simple">https://binary.pensoft.net/fig/997404</uri></graphic></fig></sec><sec sec-type="﻿Song analysis" id="SECID0EVSBG"><title>﻿Song analysis</title><p>The calling song of <italic><tp:taxon-name><tp:taxon-name-part taxon-name-part-type="genus" reg="Svistella">Svistella</tp:taxon-name-part><tp:taxon-name-part taxon-name-part-type="species" reg="yayun">yayun</tp:taxon-name-part></tp:taxon-name></italic> sp. nov. is stereotyped with 37.11 ± 5.00 [30–42] echemes/minute. Each echeme continues 0.966 ± 0.049 [0.901–1.094] second and consists of 19.77 ± 1.060 [18–24] syllables (Fig. <xref ref-type="fig" rid="F7">7</xref>). The peak frequency is 5332.420–5594.540 Hz (Fig. <xref ref-type="fig" rid="F7">7</xref>). Although <italic><tp:taxon-name><tp:taxon-name-part taxon-name-part-type="genus" reg="Svistella">S.</tp:taxon-name-part><tp:taxon-name-part taxon-name-part-type="species" reg="rufonotata">rufonotata</tp:taxon-name-part></tp:taxon-name></italic> and <italic><tp:taxon-name><tp:taxon-name-part taxon-name-part-type="genus" reg="Svistella">S.</tp:taxon-name-part><tp:taxon-name-part taxon-name-part-type="species" reg="yayun">yayun</tp:taxon-name-part></tp:taxon-name></italic> are similar morphologically, they can be distinguished by their songs. The characteristics of the songs of all included species in PCA are shown in Table <xref ref-type="table" rid="T1">1</xref>. The species <italic><tp:taxon-name><tp:taxon-name-part taxon-name-part-type="genus" reg="Svistella">S.</tp:taxon-name-part><tp:taxon-name-part taxon-name-part-type="species" reg="fallax">fallax</tp:taxon-name-part></tp:taxon-name></italic> was not included in PCA, because the audio file was lost, and the peak frequency for this species was unavailable.</p><fig id="F7" position="float" orientation="portrait"><object-id xmlns:xlink="http://www.w3.org/1999/xlink" content-type="doi" xlink:type="simple">10.3897/zookeys.1193.117612.figure7</object-id><object-id xmlns:xlink="http://www.w3.org/1999/xlink" content-type="arpha" xlink:type="simple">F2B22E67-18C5-5E5C-A068-E7570961887F</object-id><label>Figure 7.</label><caption><p>Spectrogram (upper) and oscillograms (lower) of male calling songs of <italic><tp:taxon-name><tp:taxon-name-part taxon-name-part-type="genus" reg="Svistella">Svistella</tp:taxon-name-part><tp:taxon-name-part taxon-name-part-type="species" reg="yayun">yayun</tp:taxon-name-part></tp:taxon-name></italic> sp. nov. The red line in spectrogram indicates the peak frequency.</p></caption><graphic xmlns:xlink="http://www.w3.org/1999/xlink" xlink:href="zookeys-1193-145_article-117612__-g007.jpg" position="float" orientation="portrait" xlink:type="simple" id="oo_997405.jpg"><uri content-type="original_file" xlink:type="simple">https://binary.pensoft.net/fig/997405</uri></graphic></fig><p>PCA results are shown in Fig. <xref ref-type="fig" rid="F8">8</xref>. The extracted components PC1 eigenvectors accounted for 57.90% of the variance, PC2 for 24.04%, PC3 for 15.05%, PC4 for 2.02%, and PC5 for 0.99%. Except for <italic><tp:taxon-name><tp:taxon-name-part taxon-name-part-type="genus" reg="Svistella">S.</tp:taxon-name-part><tp:taxon-name-part taxon-name-part-type="species" reg="wuyong">wuyong</tp:taxon-name-part></tp:taxon-name></italic> and <italic><tp:taxon-name><tp:taxon-name-part taxon-name-part-type="genus" reg="Svistella">S.</tp:taxon-name-part><tp:taxon-name-part taxon-name-part-type="species" reg="malu">malu</tp:taxon-name-part></tp:taxon-name></italic>, the remaining species can be clearly identified via the analysis of their calling songs.</p><fig id="F8" position="float" orientation="portrait"><object-id xmlns:xlink="http://www.w3.org/1999/xlink" content-type="doi" xlink:type="simple">10.3897/zookeys.1193.117612.figure8</object-id><object-id xmlns:xlink="http://www.w3.org/1999/xlink" content-type="arpha" xlink:type="simple">8092C4DC-FA41-58D2-8399-60A8EA6229DC</object-id><label>Figure 8.</label><caption><p>PCA figure description of <italic><tp:taxon-name><tp:taxon-name-part taxon-name-part-type="genus" reg="Svistella">Svistella</tp:taxon-name-part></tp:taxon-name></italic> species songs. Scatter plot of PC1 and PC2 of PCA based on bioacoustics measurements. Except for <italic><tp:taxon-name><tp:taxon-name-part taxon-name-part-type="genus" reg="Svistella">S.</tp:taxon-name-part><tp:taxon-name-part taxon-name-part-type="species" reg="wuyong">wuyong</tp:taxon-name-part></tp:taxon-name></italic> and <italic><tp:taxon-name><tp:taxon-name-part taxon-name-part-type="genus" reg="Svistella">S.</tp:taxon-name-part><tp:taxon-name-part taxon-name-part-type="species" reg="malu">malu</tp:taxon-name-part></tp:taxon-name></italic>, the remaining species can be clearly identified through the analysis of their calling songs.</p></caption><graphic xmlns:xlink="http://www.w3.org/1999/xlink" xlink:href="zookeys-1193-145_article-117612__-g008.jpg" position="float" orientation="portrait" xlink:type="simple" id="oo_997406.jpg"><uri content-type="original_file" xlink:type="simple">https://binary.pensoft.net/fig/997406</uri></graphic></fig></sec><sec sec-type="﻿Other materials examined" id="SECID0ERXBG"><title>﻿Other materials examined</title><p><italic><tp:taxon-name><tp:taxon-name-part taxon-name-part-type="genus" reg="Svistella">Svistella</tp:taxon-name-part><tp:taxon-name-part taxon-name-part-type="species" reg="rufonotata">rufonotata</tp:taxon-name-part></tp:taxon-name></italic>: China • ♂; bought from Flowers-birds Market; September 2016; He Zhu-Qing; ECNU 266 • ♂; Yunnan, Mengla, Wangtianshu (望天树景区); <named-content xmlns:xlink="http://www.w3.org/1999/xlink" content-type="dwc:verbatimCoordinates" xlink:type="simple"><named-content content-type="geo-json" specific-use="{&#34;type&#34;:&#34;Point&#34;,&#34;coordinates&#34;:[101.559333,21.617333]}" id="NCID0EFYBG" xlink:type="simple">21°37.04'N, 101°33.56'E</named-content></named-content>; 26 April 2017; He Zhu-Qing leg.; ECNU 494 • ♂; Hainan, Baisha, Nankai; <named-content xmlns:xlink="http://www.w3.org/1999/xlink" content-type="dwc:verbatimCoordinates" xlink:type="simple"><named-content content-type="geo-json" specific-use="{&#34;type&#34;:&#34;Point&#34;,&#34;coordinates&#34;:[109.376167,19.079667]}" id="NCID0ENYBG" xlink:type="simple">19°04.78'N, 109°22.57'E</named-content></named-content>; 18 March 2019; He Zhu-Qing leg.; ECNU 1634 • ♂; Fujian, Wuyishan; <named-content xmlns:xlink="http://www.w3.org/1999/xlink" content-type="dwc:verbatimCoordinates" xlink:type="simple"><named-content content-type="geo-json" specific-use="{&#34;type&#34;:&#34;Point&#34;,&#34;coordinates&#34;:[117.739667,27.688000]}" id="NCID0EVYBG" xlink:type="simple">27°41.28'N, 117°44.38'E</named-content></named-content>; 22 September 2018; He Zhu-Qing leg.; ECNU 1756.</p></sec></tp:treatment-sec><tp:treatment-sec><!--Section generated to contain objects referenced in tp:taxon-treatment.--><table-wrap id="T1" position="float" orientation="portrait"><label>Table 1.</label><caption><p>Features of <italic><tp:taxon-name><tp:taxon-name-part taxon-name-part-type="genus" reg="Svistella">Svistella</tp:taxon-name-part></tp:taxon-name></italic> spp. calling songs.</p></caption><table id="TID0EVYAG" rules="all"><tbody><tr><th rowspan="1" colspan="1">Species</th><th rowspan="1" colspan="1">Record site</th><th rowspan="1" colspan="1">Record time</th><th rowspan="1" colspan="1">Temperature (°C)</th><th rowspan="1" colspan="1">Echeme duration (s)</th><th rowspan="1" colspan="1">Echemes interval (s)</th><th rowspan="1" colspan="1">No. of echemes per minute</th><th rowspan="1" colspan="1">No. of syllables in each echeme</th><th rowspan="1" colspan="1">Peak frequency (Hz)</th><th rowspan="1" colspan="1">Data Source</th></tr><tr><td rowspan="1" colspan="1">
                  <italic>
                    <tp:taxon-name><tp:taxon-name-part taxon-name-part-type="genus" reg="Svistella">S.</tp:taxon-name-part><tp:taxon-name-part taxon-name-part-type="species" reg="anhuiensis">anhuiensis</tp:taxon-name-part></tp:taxon-name>
                  </italic>
                </td><td rowspan="1" colspan="1">Wuyi Mountain, Fujian, China</td><td rowspan="1" colspan="1">20180911</td><td rowspan="1" colspan="1">27</td><td rowspan="1" colspan="1">10 +</td><td rowspan="1" colspan="1">0</td><td rowspan="1" colspan="1">—</td><td rowspan="1" colspan="1">—</td><td rowspan="1" colspan="1">7449.870 ± 83.908</td><td rowspan="1" colspan="1">This study</td></tr><tr><td rowspan="1" colspan="1">
                  <italic>
                    <tp:taxon-name><tp:taxon-name-part taxon-name-part-type="genus" reg="Svistella">S.</tp:taxon-name-part><tp:taxon-name-part taxon-name-part-type="species" reg="argentata">argentata</tp:taxon-name-part></tp:taxon-name>
                  </italic>
                </td><td rowspan="1" colspan="1">Jianfengling, Hainan, China</td><td rowspan="1" colspan="1">20090721</td><td rowspan="1" colspan="1">28</td><td rowspan="1" colspan="1">10 +</td><td rowspan="1" colspan="1">0</td><td rowspan="1" colspan="1">—</td><td rowspan="1" colspan="1">—</td><td rowspan="1" colspan="1">6245.520 ± 70.210</td><td rowspan="1" colspan="1">This study</td></tr><tr><td rowspan="1" colspan="1">
                  <italic>
                    <tp:taxon-name><tp:taxon-name-part taxon-name-part-type="genus" reg="Svistella">S.</tp:taxon-name-part><tp:taxon-name-part taxon-name-part-type="species" reg="bifasciata">bifasciata</tp:taxon-name-part></tp:taxon-name>
                  </italic>
                </td><td rowspan="1" colspan="1">Shenzhen, Guangdong, China</td><td rowspan="1" colspan="1">20190901</td><td rowspan="1" colspan="1">22</td><td rowspan="1" colspan="1">10 +</td><td rowspan="1" colspan="1">0</td><td rowspan="1" colspan="1">—</td><td rowspan="1" colspan="1">—</td><td rowspan="1" colspan="1">5496.450 ± 27.124</td><td rowspan="1" colspan="1">This study</td></tr><tr><td rowspan="1" colspan="1">
                  <italic>
                    <tp:taxon-name><tp:taxon-name-part taxon-name-part-type="genus" reg="Svistella">S.</tp:taxon-name-part><tp:taxon-name-part taxon-name-part-type="species" reg="fallax">fallax</tp:taxon-name-part></tp:taxon-name>
                  </italic>
                </td><td rowspan="1" colspan="1">Ankang, Shanxi, China</td><td rowspan="1" colspan="1">20190923</td><td rowspan="1" colspan="1">22</td><td rowspan="1" colspan="1">0.305 ± 0.010</td><td rowspan="1" colspan="1">0.320 ± 0.020</td><td rowspan="1" colspan="1">96.000 ± 0.000</td><td rowspan="1" colspan="1">16.400 ± 0.516</td><td rowspan="1" colspan="1">—</td><td rowspan="1" colspan="1">This study</td></tr><tr><td rowspan="1" colspan="1">
                  <italic>
                    <tp:taxon-name><tp:taxon-name-part taxon-name-part-type="genus" reg="Svistella">S.</tp:taxon-name-part><tp:taxon-name-part taxon-name-part-type="species" reg="fuscoterminata">fuscoterminata</tp:taxon-name-part></tp:taxon-name>
                  </italic>
                </td><td rowspan="1" colspan="1">Xishuangbanna, Yunnan, China</td><td rowspan="1" colspan="1">20171025</td><td rowspan="1" colspan="1">20</td><td rowspan="1" colspan="1">0.950 ± 0.020</td><td rowspan="1" colspan="1">2.024 ± 0.231</td><td rowspan="1" colspan="1">19.500 ± 2.550</td><td rowspan="1" colspan="1">29.700 ± 0.949</td><td rowspan="1" colspan="1">5127.970 ± 23.356</td><td rowspan="1" colspan="1">This study</td></tr><tr><td rowspan="1" colspan="1">
                  <italic>
                    <tp:taxon-name><tp:taxon-name-part taxon-name-part-type="genus" reg="Svistella">S.</tp:taxon-name-part><tp:taxon-name-part taxon-name-part-type="species" reg="malu">malu</tp:taxon-name-part></tp:taxon-name>
                  </italic>
                </td><td rowspan="1" colspan="1">Kunming, Yunnan, China</td><td rowspan="1" colspan="1">20160926</td><td rowspan="1" colspan="1">25</td><td rowspan="1" colspan="1">0.440 ± 0.010</td><td rowspan="1" colspan="1">0.348 ± 0.030</td><td rowspan="1" colspan="1">83.400 ± 5.254</td><td rowspan="1" colspan="1">14.900 ± 0.994</td><td rowspan="1" colspan="1">6387.470 ± 23.299</td><td rowspan="1" colspan="1">This study</td></tr><tr><td rowspan="2" colspan="1">
                  <italic>
                    <tp:taxon-name><tp:taxon-name-part taxon-name-part-type="genus" reg="Svistella">S.</tp:taxon-name-part><tp:taxon-name-part taxon-name-part-type="species" reg="rufonotata">rufonotata</tp:taxon-name-part></tp:taxon-name>
                  </italic>
                </td><td rowspan="1" colspan="1">Wuyi Mountain, Fujian, China</td><td rowspan="1" colspan="1">20190312</td><td rowspan="1" colspan="1">18</td><td rowspan="1" colspan="1">0.150 ± 0.002</td><td rowspan="1" colspan="1">0.276 ± 0.004</td><td rowspan="1" colspan="1">138.000 ± 0.000</td><td rowspan="1" colspan="1">2.000 ± 0.000</td><td rowspan="1" colspan="1">5187.870 ± 30.050</td><td rowspan="1" colspan="1">This study</td></tr><tr><td rowspan="1" colspan="1">Baisha, Hainan, China</td><td rowspan="1" colspan="1">20190403</td><td rowspan="1" colspan="1">18</td><td rowspan="1" colspan="1">0.150 ± 0.002</td><td rowspan="1" colspan="1">0.270 ± 0.004</td><td rowspan="1" colspan="1">138.000 ± 0.000</td><td rowspan="1" colspan="1">2.000 ± 0.000</td><td rowspan="1" colspan="1">4526.890 ± 29.970</td><td rowspan="1" colspan="1">This study</td></tr><tr><td rowspan="5" colspan="1">
                  <italic>
                    <tp:taxon-name><tp:taxon-name-part taxon-name-part-type="genus" reg="Svistella">S.</tp:taxon-name-part><tp:taxon-name-part taxon-name-part-type="species" reg="wuyong">wuyong</tp:taxon-name-part></tp:taxon-name>
                  </italic>
                </td><td rowspan="1" colspan="1">Flowers-birds Market, China</td><td rowspan="1" colspan="1">20160920</td><td rowspan="1" colspan="1">24</td><td rowspan="1" colspan="1">0.443 ± 0.026</td><td rowspan="1" colspan="1">0.303 ± 0.049</td><td rowspan="1" colspan="1">87.600 ± 3.098</td><td rowspan="1" colspan="1">10.900 ± 0.738</td><td rowspan="1" colspan="1">5665.760 ± 72.207</td><td rowspan="1" colspan="1">This study</td></tr><tr><td rowspan="1" colspan="1">Flowers-birds Market, China</td><td rowspan="1" colspan="1">20160930</td><td rowspan="1" colspan="1">24</td><td rowspan="1" colspan="1">0.393 ± 0.012</td><td rowspan="1" colspan="1">0.335 ± 0.030</td><td rowspan="1" colspan="1">82.800 ± 3.795</td><td rowspan="1" colspan="1">14.400 ± 0.516</td><td rowspan="1" colspan="1">6029.440 ± 44765</td><td rowspan="1" colspan="1">This study</td></tr><tr><td rowspan="1" colspan="1">Flowers-birds Market, China</td><td rowspan="1" colspan="1">20160930</td><td rowspan="1" colspan="1">24</td><td rowspan="1" colspan="1">0.398 ± 0.017</td><td rowspan="1" colspan="1">0.407 ± 0.058</td><td rowspan="1" colspan="1">72.000 ± 7.483</td><td rowspan="1" colspan="1">14.200 ± 0.632</td><td rowspan="1" colspan="1">5930.810 ± 19.250</td><td rowspan="1" colspan="1">This study</td></tr><tr><td rowspan="1" colspan="1">Flowers-birds Market, China</td><td rowspan="1" colspan="1">20160930</td><td rowspan="1" colspan="1">24</td><td rowspan="1" colspan="1">0.393 ± 0.017</td><td rowspan="1" colspan="1">0.461 ± 0.054</td><td rowspan="1" colspan="1">71.400 ± 3.406</td><td rowspan="1" colspan="1">13.700 ± 0.675</td><td rowspan="1" colspan="1">5942.970 ± 29.030</td><td rowspan="1" colspan="1">This study</td></tr><tr><td rowspan="1" colspan="1">Flowers-birds Market, China</td><td rowspan="1" colspan="1">20160918</td><td rowspan="1" colspan="1">24</td><td rowspan="1" colspan="1">0.426 ± 0.027</td><td rowspan="1" colspan="1">0.273 ± 0.040</td><td rowspan="1" colspan="1">85.200 ± 2.530</td><td rowspan="1" colspan="1">11.300 ± 0.675</td><td rowspan="1" colspan="1">6242.520 ± 40.999</td><td rowspan="1" colspan="1">This study</td></tr><tr><td rowspan="3" colspan="1">
                  <italic>
                    <tp:taxon-name><tp:taxon-name-part taxon-name-part-type="genus" reg="Svistella">S.</tp:taxon-name-part><tp:taxon-name-part taxon-name-part-type="species" reg="yayun">yayun</tp:taxon-name-part></tp:taxon-name>
                  </italic>
                </td><td rowspan="1" colspan="1">Zayu, Xizang, China</td><td rowspan="1" colspan="1">20230709</td><td rowspan="1" colspan="1">20</td><td rowspan="1" colspan="1">0.939 ± 0.041</td><td rowspan="1" colspan="1">0.627 ± 0.045</td><td rowspan="1" colspan="1">42.000 ± 0.000</td><td rowspan="1" colspan="1">18.700 ± 0.949</td><td rowspan="1" colspan="1">5406.360 ± 116.973</td><td rowspan="1" colspan="1">This study</td></tr><tr><td rowspan="1" colspan="1">Zayu, Xizang, China</td><td rowspan="1" colspan="1">20230709</td><td rowspan="1" colspan="1">20</td><td rowspan="1" colspan="1">0.992 ± 0.071</td><td rowspan="1" colspan="1">0.568 ± 0.037</td><td rowspan="1" colspan="1">37.200 ± 2.530</td><td rowspan="1" colspan="1">21.700 ± 1.494</td><td rowspan="1" colspan="1">5594.540 ± 34.098</td><td rowspan="1" colspan="1">This study</td></tr><tr><td rowspan="1" colspan="1">Zayu, Xizang, China</td><td rowspan="1" colspan="1">20230709</td><td rowspan="1" colspan="1">20</td><td rowspan="1" colspan="1">0.967 ± 0.034</td><td rowspan="1" colspan="1">0.978 ± 0.135</td><td rowspan="1" colspan="1">31.800 ± 2.898</td><td rowspan="1" colspan="1">18.900 ± 0.738</td><td rowspan="1" colspan="1">5332.420 ± 65.809</td><td rowspan="1" colspan="1">This study</td></tr></tbody></table></table-wrap></tp:treatment-sec></tp:taxon-treatment>
